# Supplementary material for: Economic expenditures by recreational anglers in a recovering atlantic bluefin tuna fishery
Source: PLoS One. 2022 Aug 4;17(8):e0271823. doi: 10.1371/journal.pone.0271823 (PMC9352073; doi:10.1371/journal.pone.0271823)
Supplement: S2 File — (XLSX) [file pone.0271823.s002.xlsx]

## Sheet: 2018
Angler	Ownership_share_percent	Owner	Age_years	Boat_value_DKr	Days_targeting_other_species	Days_targeting_tuna	Days_prevented_from_fishing	Average_crew	Days_in_Skagen	Hours_preparation	Hours_pr_fishing_day	Tunas_caught	Weight_of_tuna	Dead_tunas	Nautical_miles_sailed	km_driven	Eaten_out_more	Fishing_gear	Tackle	Bait_and_chum	Boat_expenses	Boat_equipment	Harbour_expenses	Additional_equipment	Fuel	Accomodation	Transport	Public_transport	Souvenies_and_merchandise	Food_and_drink	Additional_expenses_related_to_tuna_fishing
1	100	yes	50	200000	0	8	6	3	14	112	10	1	203.241	0	320	1040	NA	15000	1000	400	15000	500	100	1000	2400	4200	1200	0	1000	1500	2000
2	33	no	29	510120	0	1	4	4	0	24	7	0	NA	0	120	10	NA	20160	720	0	4320	2340	180	1440	792	0	0	0	0	0	0
3	90	yes	57	400000	0	10	4	3	14	100	12	4	812.966	0	700	1300	NA	15000	5000	4000	2000	1000	1500	500	15000	11200	2000	0	0	3000	0
4	0	no	52	NA	0	5	3	4	8	4	11	3	609.724	0	250	1100	NA	0	0	400	0	0	300	0	2500	0	500	0	0	3500	0
5	0	no	51	NA	0	3	0	4	3	20	8	1	219.646	0	90	1100	NA	0	400	300	0	0	300	300	600	400	1200	0	0	500	0
6	100	yes	42	400000	0	7	8	3	14	40	10	2	385.775	0	350	1500	NA	50000	3000	0	0	1000	1800	0	4000	6000	600	0	0	3000	0
7	0	no	24	NA	0	4	2	3	7	30	10	4	942.672	0	150	1200	NA	0	2000	100	0	0	200	500	1500	2100	0	500	0	1400	0
8	100	yes	49	290000	0	3	2	4	4	30	11	2	478.369	0	151	1950	NA	28000	6900	500	0	11500	600	0	4400	2900	1000	0	0	550	0
9	0	no	69	NA	0	1	2	3	0	40	6	0	NA	0	45	862	NA	0	1866	1340	0	0	0	0	0	0	0	0	0	0	0
10	100	yes	42	500000	0	5	2	3	7	84	8	2	452.705	0	650	0	NA	40000	10000	1000	5000	5000	1200	1000	19170	7000	0	0	0	1000	0
11	0	no	47	600000	0	4	1	3	16	200	7	1	275.738	0	192	2400	NA	4000	3000	0	2500	0	1400	3500	4000	3000	2000	0	0	2000	0
12	0	no	55	0	0	9	6	4	14	90	9.5	0	NA	0	360	1000	NA	8000	5000	2500	0	0	1200	0	5940	0	0	0	0	2500	1500
13	100	yes	61	800000	0	3	2	8	0	0	11	0	NA	0	240	10	NA	28800	7200	0	0	720	0	1440	11520	0	0	0	0	0	0
14	50	yes	56	600000	0	8	6	3	17	25	9	3	619.276	0	360	1200	NA	14000	9500	850	2250	39000	600	1000	9100	0	6000	0	50	2500	750
15	0	no	53	NA	0	9	5	3	14	150	12	6	1249.14	0	600	1000	NA	22000	25500	0	0	0	3100	1000	12000	0	2000	500	100	1700	1000
16	100	yes	57	1500000	0	9	6	2.5	12	100	12	1	203.241	0	900	2000	NA	0	0	0	25000	70000	3200	3000	0	0	1800	2500	100	1000	1800
17	100	yes	60	700000	0	8	3	3	11	50	11	3	690.182	0	850	100	NA	12000	5000	2000	2000	0	1200	0	19170	0	0	0	0	1600	0
18	0	no	51	NA	0	2	1	3	4	31	5.5	0	NA	0	108	1200	NA	10000	1500	2000	0	0	500	0	2939.4	2800	1600	0	0	2500	0
19	75	yes	53	400000	0	9	5	2.5	8	100	8	1	259.634	0	400	3500	NA	10000	15000	0	11000	20000	100	0	8000	1000	0	0	0	2100	0
20	0	no	44	NA	0	8	4	3	10	80	10	4	857.962	0	350	800	NA	0	1000	600	0	0	300	800	3200	1500	0	0	1000	3000	0
21	50	yes	59	600000	0	8	6	3	17	300	9	0	NA	0	360	1200	NA	14000	9500	850	2250	39000	600	1000	9100	0	6000	0	50	2500	750
22	100	yes	39	280000	0	5	4	3	5	74	7	2	387.272	0	180	1909	NA	7000	1800	2100	1500	750	100	500	2376	4550	2358	0	350	600	0
23	30	yes	44	900000	0	5	11	3	11	20	8	2	353.136	0	300	1000	NA	41760	8640	720	3600	7200	720	1440	5760	8640	2160	0	0	0	0
24	0	no	56	NA	0	2	1	3	3	45	9	0	NA	0	110	1500	NA	2000	300	1500	0	0	100	0	1278	1500	1300	0	250	850	0
25	50	yes	60	600000	0	7	3	2	14	240	7	7	1422.69	0	690	4000	NA	45000	30000	0	300000	100000	2000	0	8818.2	4000	0	0	0	3000	0
26	50	yes	33	110000	0	3	3	3	6	15	8	2	458.622	0	130	350	NA	4000	500	0	5000	0	600	0	1500	3300	0	0	0	500	2500
27	50	yes	48	200000	0	8	6	4	0	25	8	3	672.969	0	400	15	NA	0	2500	0	1500	0	0	0	8000	0	0	0	0	1000	0
28	0	no	71	NA	0	7	0	3	10	24	11	1	244.141	0	350	100	NA	9000	9000	0	0	0	0	0	2450	0	0	0	0	3000	0
29	100	yes	65	350000	0	7	4	3	15	40	8	2	477.47	0	200	1000	NA	0	2500	0	0	0	1200	0	9100	3500	0	0	200	3500	0
30	0	no	41	NA	0	2	1	3	3	7	6.5	0	NA	0	80	0	NA	400	150	300	0	400	200	0	1022.4	1500	500	0	0	750	300

## Sheet: 2019
Angler	Age_years	Owner	Ownership_share_percent	Boat_value_DKr	km_driven	Days_targeting_other_species	Days_targeting_tuna	Days_prevented_from_fishing	Average_crew	Days_in_Skagen	Hours_preparation	Hours_pr_fishing_day	Tunas_caught	CFL	Dead_tunas	Nautical_miles_sailed	Eaten_out_more	Fishing_gear	Tackle	Bait_and_chum	Boat_expenses	Boat_equipment	Harbour_expenses	Additional_equipment	Fuel	Accomodation	Transport	Public_transport	Souvenies_and_merchandise	Food_and_drink	Additional_expenses_related_to_tuna_fishing
1	51	yes	100	200000	1000	6	5	9	3	14	100	9	1	253	0	200	yes	0	5000	0	5000	5000	2000	2000	4000	10000	500	0	1000	1000	1000
2	44	yes	50	350000	2200	0	8	14	3	3	32	10	1	254	0	300	yes	0	1500	0	0	300	800	0	6000	0	0	0	150	1400	300
5	59	no	0	NA	400	0	2	4	3	0	5	20	0	NA	0	50	no	0	0	0	0	0	0	0	1000	0	0	0	0	300	0
6	58	yes	100	500000	1500	0	9	8	3	16	100	10	0	NA	0	400	yes	10000	10000	0	5000	1000	2000	1000	5000	15000	2000	0	1000	3000	0
8	59	yes	100	600000	1200	0	5	7	3	3	150	8	1	250	0	130	yes	60000	20000	0	15000	2000	3000	1000	4000	0	0	0	0	3000	0
9	46	yes	100	300000	600	0	3.5	8	3	4	50	10	0	NA	0	200	yes	40000	5000	0	4000	2000	1000	2000	2000	1000	0	0	1000	1000	4000
13	59	yes	100	975000	250	0	4	10	3	0	200	12	0	NA	0	365	yes	13500	4000	0	8150	8000	1385	0	4432.5	0	0	0	0	725	896.5
14	52	no	0	NA	250	0	4	10	3	0	200	12	0	NA	0	365	yes	13500	4000	0	8150	8000	1385	0	4432.5	0	0	0	0	725	896.5
15	34	yes	5	130000	550	0	0	10	3	8	10	11	0	NA	0	140	no	0	1000	0	2000	3000	1800	0	1000	0	0	0	0	0	0
16	50	no	0	NA	0	0	5	2	3	6	20	10	1	253	0	300	yes	0	0	0	0	0	0	0	2400	0	0	0	0	2000	0
17	52	yes	95	500000	2000	0	5	9	3	7	50	45	3	265	0	550	yes	0	2000	0	4000	5000	1900	2000	3000	2000	1000	0	0	2000	1000
18	61	yes	100	850000	0	0	6	6	4	0	40	8	1	270	0	650	no	0	1000	0	34000	15000	0	0	3000	0	0	0	0	0	0
20	43	yes	100	400000	1800	0	5	0	5	16	20	5	0	NA	0	100	yes	0	2000	0	1500	1000	1500	0	100	0	800	0	0	1000	0
21	52	yes	100	250000	1600	0	4	13	3	8	24	10	1	239	0	350	yes	10000	5000	500	1000	3000	2000	1000	4000	2000	2000	0	1000	2000	3000
22	44	yes	100	800000	0	0	8	8	4	0	50	12	3	NA	0	700	no	0	4000	0	0	5000	0	0	14000	0	0	0	0	500	0
24	68	yes	90	450000	3000	0	7	7	3	15	150	8	2	258	0	240	yes	16666.7	1666.67	0	3333.33	3333.33	1000	666.667	2333.33	3333.33	1000	0	333.333	5000	0
25	29	no	0	450000	3000	0	7	7	3	15	150	8	2	258	0	240	yes	16666.7	1666.67	0	3333.33	3333.33	1000	666.667	2333.33	3333.33	1000	0	333.333	5000	0
26	53	yes	10	450000	3000	0	7	7	3	15	150	8	2	258	0	240	yes	16666.7	1666.67	0	3333.33	3333.33	1000	666.667	2333.33	3333.33	1000	0	333.333	5000	0
29	44	yes	50	350000	0	0	5	10	3	5	60	12	1	253	0	200	yes	0	1000	0	1500	0	1200	0	1500	600	0	0	0	1200	0
30	53	yes	50	500000	1500	0	5	9	4	16	100	10	1	237	0	150	yes	20000	10000	0	10000	10000	2000	2000	10000	0	2000	0	0	4000	0
31	36	no	0	NA	1000	0	5	2	3	6	10	6.5	1	NA	1	100	yes	0	500	200	0	0	500	0	1000	0	0	0	0	500	0
32	57	yes	50	550000	820	0	7	10	4	22	250	10	2	250	0	320	yes	0	1000	750	0	42500	1150	0	6150	4500	2000	0	50	1500	10400
33	60	yes	50	550000	820	0	7	10	4	22	250	10	2	250	0	320	yes	0	1000	750	0	42500	1150	0	6150	4500	2000	0	50	1500	10400
39	49	yes	50	800000	1500	0	6.5	9.5	4	14	40	9	4	260	0	340	yes	7500	750	166.667	166.667	750	350	0	2166.67	0	0	0	0	1333.33	0
40	NA	yes	50	800000	1500	0	6.5	9.5	4	14	40	9	4	260	0	340	yes	7500	750	166.667	166.667	750	350	0	2166.67	0	0	0	0	1333.33	0
41	NA	no	0	800000	NA	0	6.5	9.5	4	14	40	9	4	260	0	340	yes	7500	750	166.667	166.667	750	350	0	2166.67	0	0	0	0	1333.33	0
42	NA	no	0	800000	NA	0	6.5	9.5	4	14	40	9	4	260	0	340	yes	7500	750	166.667	166.667	750	350	0	2166.67	0	0	0	0	1333.33	0
43	NA	no	0	800000	NA	0	6.5	9.5	4	14	40	9	4	260	0	340	yes	7500	750	166.667	166.667	750	350	0	2166.67	0	0	0	0	1333.33	0
44	NA	no	0	800000	NA	0	6.5	9.5	4	14	40	9	4	260	0	340	yes	7500	750	166.667	166.667	750	350	0	2166.67	0	0	0	0	1333.33	0
45	50	no	0	NA	2000	0	3	5	3	3	10	9	1	245	0	150	yes	6000	2000	1000	1500	500	500	300	500	0	800	0	0	1000	0
47	63	no	0	NA	2500	0	6	0	3	14	35	8	0	NA	0	NA	yes	0	750	0	0	0	0	500	2500	5000	3500	0	0	2000	2000
48	51	yes	100	350000	2000	0	5	9	3	6	20	13	0	NA	0	200	yes	8000	2500	0	0	0	1500	0	2000	0	2000	0	0	2000	0
51	50	yes	50	500000	2300	0	4	10	3	5	50	10	1	249	0	275	yes	15000	10000	0	5000	10000	2500	1000	5000	0	2500	0	0	2500	0
52	49	yes	100	350000	1600	0	4	10	3	6	10	10	0	NA	0	180	yes	10000	2000	1000	1500	0	1300	700	3000	1000	700	0	0	3000	0
53	54	no	0	NA	2000	0	4	12	3	5	20	8	0	NA	0	150	no	0	1000	0	0	0	500	0	1500	1500	500	0	0	0	0
54	54	no	0	NA	700	0	2	2	3	2	20	9	1	245	0	120	no	700	1000	200	300	0	300	500	2000	1000	1500	1500	300	500	0
56	42	yes	50	700000	2200	0	7	7	5	10	100	10	2	260	0	700	yes	14000	2400	0	4400	1600	550	1600	3160	0	800	0	600	2200	250
57	NA	yes	50	700000	NA	0	7	7	5	10	100	10	2	260	0	700	yes	14000	2400	0	4400	1600	550	1600	3160	0	800	0	600	2200	250
58	NA	no	0	700000	NA	0	7	7	5	10	100	10	2	260	0	700	yes	14000	2400	0	4400	1600	550	1600	3160	0	800	0	600	2200	250
59	NA	no	0	700000	NA	0	7	7	5	10	100	10	2	260	0	700	yes	14000	2400	0	4400	1600	550	1600	3160	0	800	0	600	2200	250
60	NA	no	0	700000	NA	0	7	7	5	10	100	10	2	260	0	700	yes	14000	2400	0	4400	1600	550	1600	3160	0	800	0	600	2200	250

## Sheet: 2020
Angler	Age_years	Owner	Ownership_share_percent	Boat_value_DKr	km_driven	Days_targeting_other_species	Days_targeting_tuna	Days_prevented_from_fishing	Average_crew	Days_in_Skagen	Hours_preparation	Hours_pr_fishing_day	Tunas_caught	CFL	Dead_tunas	Nautical_miles_sailed	Eaten_out_more	Fishing_gear	Tackle	Bait_and_chum	Boat_expenses	Boat_equipment	Harbour_expenses	Additional_equipment	Fuel	Accomodation	Transport	Public_transport	Souvenies_and_merchandise	Food_and_drink	Additional_expenses_related_to_tuna_fishing
1	52	no	5	400000	1500	7	6	9	4	14	100	10	4	250	0	240	no	5000	5000	0	5000	5000	2400	3000	5000	12000	1000	0	1000	2000	3000
2	45	yes	50	350000	1100	0	4	12	3	2	30	10	0	NA	0	230	yes	0	2800	0	0	0	500	0	2500	0	0	0	0	1000	500
3	50	yes	50	550000	400	0	6	0	3	0	50	8	1	251	0	300	yes	1250	750	0	18500	1250	0	0	3000	0	750	0	0	750	0
4	50	yes	50	550000	400	0	6	0	3	0	50	8	1	251	0	300	yes	1250	750	0	18500	1250	0	0	3000	0	750	0	0	750	0
5	60	no	0	NA	600	0	3	3	3	0	7	20	0	NA	0	60	no	0	0	0	0	0	0	0	1500	0	0	0	0	200	0
6	59	yes	100	500000	1500	0	9	8	3	16	100	10	5	246	0	400	yes	10000	10000	0	5000	1000	2000	1000	5000	15000	2000	0	1000	3000	0
7	56	yes	50	250000	1000	0	3	2	3	3	12	9	0	NA	0	160	yes	0	0	0	0	0	500	0	4000	0	1800	0	0	500	0
8	60	yes	100	600000	500	0	2.5	2.5	3	0	100	20	0	NA	0	150	yes	1500	10000	0	10000	1000	1400	500	2500	0	0	0	1500	1000	0
9	47	yes	100	300000	230	NA	NA	NA	NA	NA	NA	NA	NA	NA	NA	NA	NA	0	1000	0	4000	10000	1500	1000	6000	3000	0	0	2000	3000	0
10	20	yes	100	2000000	1000	0	6	0	4	8	0	8	3	263	0	360	yes	0	5000	0	0	0	2380	0	6500	6000	2000	0	0	8000	0
11	63	yes	100	800000	700	0	5	0	4	12	30	11	4	265	0	400	yes	36000	20000	0	22000	25000	2100	5000	7500	6500	560	0	0	2000	0
12	57	yes	100	1600000	100	0	6	8	5	15	50	9	7	260	0	500	no	15000	3500	0	0	6000	0	2000	9600	0	0	0	800	200	0
13	60	yes	100	975000	160	0	6	8	4	0	100	11	1	265	0	555	yes	10227.5	2500	90	8150	13750	1385	1000	552.5	0	0	0	0	600	1887.5
14	53	no	0	NA	160	0	6	8	4	0	100	11	1	265	0	555	yes	10227.5	2500	90	8150	13750	1385	1000	552.5	0	0	0	0	600	1887.5
15	35	yes	5	140000	650	0	4	12	3	14	10	9	0	NA	0	160	no	5000	1000	0	2000	0	2800	0	2000	1600	0	0	0	500	0
16	51	no	0	NA	0	0	3	6	3	8	20	10	1	243	0	180	yes	0	0	0	0	0	0	0	1500	2300	0	0	0	2000	0
17	53	yes	95	500000	2000	0	5	9	3	6	30	10	0	NA	0	400	yes	12000	5000	0	4000	1000	3000	1000	1500	2000	5000	400	0	2000	0
18	62	yes	100	850000	0	0	7	10	4	0	50	8	2	266	0	700	no	25000	500	1200	40000	3000	3600	0	4800	0	0	0	0	700	0
19	49	yes	50	250000	2500	0	8	9.5	3	21	60	10	1	265	0	400	yes	40000	12600	0	15800	0	2500	0	6500	0	750	0	0	2000	20500
20	44	yes	100	400000	1600	0	6	7	4	13	12	8	2	NA	0	350	yes	0	500	0	1000	0	1800	0	5000	0	800	0	0	500	0
21	53	yes	100	250000	2400	0	7	12	4	5	24	10	1	242	0	400	yes	10000	5000	0	1000	5000	2000	1000	5000	2000	25000	0	0	2000	3000
22	45	yes	100	800000	0	0	5	10	4	0	5	12	2	264	0	450	no	0	4000	0	0	0	0	0	7000	0	0	0	0	50	0
23	51	yes	100	370000	1250	0	8	11	4	15	18.5	12	2	270	0	310	yes	0	5400	0	1900	3000	2450	1550	7590	0	2600	0	0	3000	0
24	69	yes	90	450000	3000	0	9	7	3	15	150	8	3	255	0	500	yes	33333.3	3333.33	166.667	3333.33	3333.33	1333.33	5000	3333.33	4333.33	1000	0	333.333	5000	0
25	30	no	0	450000	3000	0	9	7	3	15	150	8	3	255	0	500	yes	33333.3	3333.33	166.667	3333.33	3333.33	1333.33	5000	3333.33	4333.33	1000	0	333.333	5000	0
26	54	yes	10	450000	3000	0	9	7	3	15	150	8	3	255	0	500	yes	33333.3	3333.33	166.667	3333.33	3333.33	1333.33	5000	3333.33	4333.33	1000	0	333.333	5000	0
27	51	yes	100	300000	400	0	6	10	3	4	24	10	1	250	0	225	yes	20000	4000	0	1000	0	0	0	5000	0	0	0	0	1000	0
28	57	no	0	NA	NA	0	4	0	3	3	0	9	2	245	0	NA	yes	0	0	0	0	0	0	0	1000	0	600	600	0	2000	2000
29	45	yes	50	350000	0	0	5	13	3	6	40	13	0	NA	0	350	yes	0	2000	0	0	0	800	0	2000	0	0	0	0	1500	0
30	54	yes	50	500000	1500	0	6	12	4	16	100	10	3	259	0	200	yes	50000	20000	0	50000	10000	3000	2000	10000	5000	4000	0	0	4000	0
31	37	no	0	NA	1000	0	4	1	3	5	2	6.5	1	252	0	240	no	1500	300	0	0	0	0	500	600	1000	0	0	0	0	0
32	58	yes	50	550000	1210	0	8	11.5	4	25	135	10.5	1	NA	0	450	yes	0	2150	0	1000	0	3345	2250	7533.5	6750	2924.5	0	200	1150	1750
33	61	yes	50	550000	1210	0	8	11.5	4	25	135	10.5	1	NA	0	450	yes	0	2150	0	1000	0	3345	2250	7533.5	6750	2924.5	0	200	1150	1750
34	55	yes	100	300000	800	0	9	6	4	0	200	11	1	240	0	NA	no	0	5000	0	6000	0	1200	4000	7000	0	1000	0	500	1000	0
35	45	yes	100	550000	1500	0	4	6	3.5	4	65	12	2	274	0	170	yes	10000	5000	0	6000	0	3000	0	6000	0	0	0	0	2000	0
36	73	yes	100	450000	400	0	5	6	3	42	40	12	0	0	0	200	yes	15000	3000	0	0	0	0	0	3600	0	0	0	0	2000	0
37	57	no	0	NA	900	0	3	6	3	5	12	12	0	NA	0	NA	no	0	0	0	0	0	0	0	900	0	948	0	0	400	0
38	59	no	0	NA	1000	0	1	2	4	3	2	11	0	NA	0	NA	yes	0	0	0	0	0	0	0	0	0	1000	0	0	4500	0
39	49	yes	50	800000	1500	0	6	10	4	10	20	9	7	273	0	360	yes	0	750	166.667	166.667	0	366.667	0	1250	0	0	0	0	1250	833.333
40	NA	yes	50	800000	1500	0	6	10	4	10	20	9	7	273	0	360	yes	0	750	166.667	166.667	0	366.667	0	1250	0	0	0	0	1250	833.333
41	NA	no	0	800000	NA	0	6	10	4	10	20	9	7	273	0	360	yes	0	750	166.667	166.667	0	366.667	0	1250	0	0	0	0	1250	833.333
42	NA	no	0	800000	NA	0	6	10	4	10	20	9	7	273	0	360	yes	0	750	166.667	166.667	0	366.667	0	1250	0	0	0	0	1250	833.333
43	NA	no	0	800000	NA	0	6	10	4	10	20	9	7	273	0	360	yes	0	750	166.667	166.667	0	366.667	0	1250	0	0	0	0	1250	833.333
44	NA	no	0	800000	NA	0	6	10	4	10	20	9	7	273	0	360	yes	0	750	166.667	166.667	0	366.667	0	1250	0	0	0	0	1250	833.333
45	51	no	0	NA	1100	0	3	8	3	2	10	10	0	NA	0	150	no	0	1500	0	2500	500	500	500	3000	1000	400	0	0	500	0
46	33	no	0	NA	NA	0	5	0	4	12	30	11	4	NA	0	400	yes	0	0	0	0	0	1000	0	2000	2000	0	0	0	2000	0
47	64	no	0	NA	1200	0	8	8	3	14	25	8	2	248	0	NA	yes	0	500	0	0	0	0	2000	1200	7500	2500	0	0	3000	4000
48	53	no	0	NA	3000	2	4	3	4	4	25	8	0	NA	0	200	yes	6000	2000	1000	0	0	500	0	2000	1500	400	0	0	1250	0
49	52	yes	100	350000	1500	0	6	8	3	7	20	13	0	NA	0	350	yes	0	2000	0	0	15000	1500	0	3000	0	1500	0	0	2000	5000
50	60	no	0	NA	0	0	NA	8	4	0	30	9	2	248	0	300	yes	0	5000	0	0	0	0	6000	3000	0	0	0	0	2000	0
51	50	yes	50	500000	2320	0	4	10	3	5	42.5	10	2	235	0	150	yes	30000	20000	0	5000	15000	25000	1000	4600	0	2500	0	0	1500	0
52	50	yes	100	350000	1200	0	7	10	3	10	25	9	3	264	0	240	yes	35000	4000	500	3000	1000	0	300	5000	2000	500	0	200	2500	0
53	55	yes	100	100000	1300	0	6	10	3	7	50	8	1	252	0	300	yes	12000	5000	0	0	7000	100	0	3000	2000	800	0	0	300	0
54	55	no	0	NA	500	0	1	5	3	2	5	9	0	NA	0	80	no	0	1500	0	500	500	150	500	1200	500	1500	1500	300	700	0
55	41	yes	100	310000	104	2	2	5	3	0	40	8	1	248	0	63	yes	0	1100	1500	0	5500	1400	250	700	0	0	0	0	0	0
56	43	yes	50	700000	3000	0	5	9	5	11	100	10	1	165	0	700	yes	0	3000	200	5000	400	650	430	3360	1590	940	0	150	3080	600
57	NA	yes	50	700000	NA	0	5	9	5	11	100	10	1	165	0	700	yes	0	3000	200	5000	400	650	430	3360	1590	940	0	150	3080	600
58	NA	no	0	700000	NA	0	5	9	5	11	100	10	1	165	0	700	yes	0	3000	200	5000	400	650	430	3360	1590	940	0	150	3080	600
59	NA	no	0	700000	NA	0	5	9	5	11	100	10	1	165	0	700	yes	0	3000	200	5000	400	650	430	3360	1590	940	0	150	3080	600
60	NA	no	0	700000	NA	0	5	9	5	11	100	10	1	165	0	700	yes	0	3000	200	5000	400	650	430	3360	1590	940	0	150	3080	600
